# Supplementary material for: Authority Brings Responsibility: Feedback from Experts Promotes an Overweighting of Health-Related Pseudoscientific Beliefs
Source: Int J Environ Res Public Health. 2022 Nov 17;19(22):15154. doi: 10.3390/ijerph192215154 (PMC9690443; doi:10.3390/ijerph192215154)
Supplement: Supplementary file 1 [file ijerph-19-15154-s001.zip]

Archive with 1 entries (1 files):
- ijerph-2020173-supplementary.pdf
